# Supplementary material for: Potential Key Bases of Ribosomal RNA to Kingdom-Specific Spectra of Antibiotic Susceptibility and the Possible Archaeal Origin of Eukaryotes
Source: PLoS One. 2012 Jan 11;7(1):e29468. doi: 10.1371/journal.pone.0029468 (PMC3256160; doi:10.1371/journal.pone.0029468)
Supplement: Table S2 — Taxon sampling of LSU rDNAs. There are 104 taxa for bacteria, 21 taxa for archaea and 222 taxa for eukaryotes. (XLS) [file pone.0029468.s002.xls]

## Sheet: Nature sampling
Table S2: Taxa list for LSU rDNA.
Kingdom	phylum	class/order/family/genus	Accession Number
Bacteria	Actinobacteria	Acidimicrobiales	NC_013124
		Actinomycetales	NC_006958
		Bifidobacteriales	NC_011593
		Coriobacteriales	NC_013203
		Rubrobacterales	NC_008148
		Solirubrobacterales	NC_013739
	Aquificae	Aquificales	NC_010730
	Bacteroidetes	Bacteroidales	NC_003228
		Cytophagales	NC_013730
		Flavobacteriales	NC_009613
		Sphingobacteriales	NC_013501
	Chlorobi	Chlorobiales	NC_010831
	Chlamydiae	Chlamydiales	NC_010280
	Lentisphaerae	Lentisphaerales	NZ_ABCK01000057
		Victivallales	NZ_ABDE02000010
	Verrucomicrobia	Opitutales	NC_010571
		Puniceicoccales	NC_014008
		Spartobacteria	AM905425
		Verrucomicrobiales	NC_010655
		unclassified	NC_010794
	Chloroflexi	Anaerolineales	NC_014960
		Chloroflexales	NC_011831
		Herpetosiphonales	NC_009972
		Dehalococcoidetes	NC_002936
		Sphaerobacterales	NC_013523
		Thermomicrobiales	NC_011959
	Chrysiogenetes	Chrysiogenales	NC_014836
	Cyanobacteria	Chroococcales	NC_010475
		Gloeobacterales	NC_005125
		Nostocales	NC_010628
		Oscillatoriales	NC_008312
		Pleurocapsales	AM709635
		Prochlorales	NC_009091
		Stigonematales	AM709634
		unclassified	NC_009925
	Deferribacteres	Deferribacterales	NC_013943
	Deinococcus-Thermus	Deinococcales	NC_012526
		Thermales	NC_005835
	Dictyoglomi	Dictyoglomales	NC_011661
	Elusimicrobia	Elusimicrobiales	NC_010644
		unclassified	NS_000191
	Acidobacteria	Acidobacteriales	NC_012483
		Holophagales	AM180895
		Solibacterales	NC_008536
		unclassified	NC_008009
	Fibrobacteres	Fibrobacterales	NC_013410
	Firmicutes	Bacillales	NC_011658
		Lactobacillales	NC_004567
		Clostridiales	NC_012563
		Halanaerobiales	NC_011899
		Natranaerobiales	NC_010718
		Thermoanaerobacteriales	NC_013385
		Erysipelotrichales	NZ_ACLK01000021
		Selenomonadales	NC_013520
	Fusobacteria	Fusobacteriales	NC_003454
	Gemmatimonadetes	Gemmatimonadales	NC_012489
	Nitrospirae	Nitrospirales	NC_011296
	Planctomycetes	Planctomycetales	NC_013720
	Proteobacteria	Caulobacterales	NC_011916
		Parvularculales	NC_014414
		Rhizobiales	NC_007761
		Rhodobacterales	NC_007494
		Rhodospirillales	NC_011420
		Rickettsiales	NC_007109
		Sphingomonadales	NC_009511
		Burkholderiales	NC_006351
		Gallionellales	NC_014394
		Hydrogenophilales	NC_007404
		Methylophilales	NC_012968
		Neisseriales	NC_011035
		Nitrosomonadales	NC_008344
		Rhodocyclales	NC_006513
		Bdellovibrionales	NC_005363
		Desulfarculales	NC_014365
		Desulfobacterales	NC_012108
		Desulfovibrionales	NC_002937
		Desulfuromonadales	NC_007517
		Myxococcales	NC_011891
		Syntrophobacterales	NC_008554
		Campylobacterales	NC_008787
		Nautiliales	NC_012115
		Acidithiobacillales	NC_011761
		Aeromonadales	NC_009348
		Alteromonadales	NC_011138
		Cardiobacteriales	NC_009446
		Chromatiales	NC_007484
		Enterobacteriales	NC_013008
		Legionellales	NC_006368
		Methylococcales	NC_002977
		Oceanospirillales	NC_009654
		Pasteurellales	NC_002663
		Pseudomonadales	NC_011770
		Thiotrichales	NC_008369
		Vibrionales	NC_012668
		Xanthomonadales	NC_007508
		unclassified	NC_008576
	Spirochaetes	Spirochaetales	NC_001318
	Synergistetes	Synergistales	NC_013522
	Tenericutes	Acholeplasmatales	NC_010163
		Entomoplasmatales	NC_006055
		Mycoplasmatales	NC_013511
	Thermotogae	Thermotogales	NC_013642
	unclassified		NC_013525
			NS_000195
Archaea	Crenarchaeota	Acidilobales	NC_014374
		Fervidicoccales	GU045469
		Desulfurococcales	NC_014471
		Sulfolobales	NC_013769
		Thermoproteales	NC_003364
	Euryarchaeota	Archaeoglobales	NC_013741
		Halobacteriales	NC_010364
		Methanobacteriales	NC_000916
		Methanococcales	NC_009975
		Methanocellales	NC_013665
		Methanomicrobiales	NC_011832
		Methanosarcinales	NC_003552
		Methanopyrales	NC_003551
		Thermococcales	NC_000868
		Thermoplasmatales	NC_002578
		unclassified	NC_013926
			NC_009464
	Korarchaeota		NC_010482
	Nanoarchaeota		NC_005213
	Thaumarchaeota	Cenarchaeales	NC_014820
		unclassified	NC_010085
Stem Eukaryotes	Amoebozoa	Archamoebae	X65163
		Centramoebida	GU001160
		Flabellinea	GU001161
		Myxogastria	AJ584697
		Myxogastria	X60210
		Phalansterium	GU001162
		Euamoebida	GU001159
	Apusozoa	Apusomonadidae	DQ980467
	Centroheliozoa	Acanthocystidae	AY752993
	Cryptophyta	Cryptomonadales	DQ980470
		Pyrenomonadales	AF083031
	Euglenozoa	Diplonemida	FJ032685
		Kinetoplastida	CP000079
			AB175623
			AL929603
			Y00055
	Fornicata	Diplomonadida	X58290
	Glaucocystophyceae	Cyanoptyche	FJ973373
		Glaucocystales	FJ973374
	Haptophyceae	Pavlovales	FJ973368
		Phaeocystales	AF289040
		Prymnesiales	AF289038
	Heterolobosea	Heterolobosea	AB298288
	Katablepharidophyta	Katablepharidophyta	FJ969718
	Parabasalidea	Trichomonadida	AF202181
	Rhodophyta	Cyanidiales	AB158484
		Gracilariales	Y11508
		Palmariales	Y11506
	Palpitomonas	Palpitomonas	AB508340
	Telonema	Telonema	FJ973372
Alveolata	Apicomplexa	Haemosporida	NC_004325
		Piroplasmida	NW876244
		Eucoccidiorida	NW_667401
	Chromerida		HM245049
	Ciliophora	Haptorida	AF223570
		Euplotida	AF223571
		Sporadotrichida	FJ545743
	Dinophyceae	Gonyaulacales	AY831406
		Gymnodiniales	DQ779986
		Prorocentrales	X16108
	Perkinsea	Perkinsea	AY305327
Rhizaria	Acantharea		FJ032650
	Cercozoa	Chlorarachniophyceae	DQ158858
		Thaumatomonadida	DQ980477
	Foraminifera	Rotaliida	X78521
	Polycystinea		DQ386169
	Sticholonche/Taxopodida		DQ386168
Stramenopila	Bacillariophyta	Rhizosoleniales	AF289048
		Thalassiosirales	Y11512
	Bicosoecida	no	FJ030883
	Bolidophyceae		FJ032654
	Chrysophyceae	Chromulinales	AF409121
		Hydrurales	FM955257
	Developayella		FJ030882
	Dictyochophyceae	Dictyochales	AF289046
		Pedinellales	AF289045
	Eustigmatophyceae		Y07975
	Hyphochytriomycetes	Hyphochytriomycetes	X80345
	Oomycetes	Oomycetes	X75631
	Pelagophyceae	Pelagomonadales	AF289047
		Aureococcus	AF289042
		Sarcinochrysidales	FJ973370
	Phaeophyceae	Cutleriales	AY157702
		Dictyotales	AF331152
		Ectocarpales	AF331155
		Fucales	AF331151
		Laminariales	AF409123
		Scytothamnales	AF331154
		Syringodermatales	AY157704
	Xanthophyceae	Mischococcales	FJ030881
		Tribonematales	Y07979
		Vaucheriales	AF409127
	Pinguiophyceae		AF409128
	Raphidophyceae	Raphidophyceae	FJ030891
	Synurophyceae	Synurophyceae	AF409122
Viridiplantae	Chlorophyta	Chlorophyceae	AF183479
		Prasinophyceae	FJ032693
		Trebouxiophyceae	AB506070
	Streptophyta	Mesostigmatophyceae	DQ980473
		Zygnemophyceae	AF419992
		Coniferopsida	DQ008664
		Cycadopsida	DQ008667
		Ginkgoopsida	AY095475
		Gnetopsida	AF036488
		basal Magnoliophyta	AF479245
		Ceratophyllales	AF479228
		Liliopsida	NR_028022
		magnoliids	AF036491
		eudicotyledons	AF479144
Fungi	Ascomycota	Dothideomycetes	GU214659
		Eurotiomycetes	AM270052
		Lecanoromycetes	EU534208
		Saccharomycetes	Z73326
		Pneumocystidomycetes	M86760
		Schizosaccharomycetes	Z19578
	Basidiomycota	Tremellomycetes	AF356652
		Pucciniomycetes	DS178294
	Blastocladiomycota		X90411
	Chytridiomycota	Chytridiomycetes	DQ273814
		Monoblepharidomycetes	DQ273804
	Glomeromycota		DQ273828
	Neocallimastigomycota		AJ864475
	Entomophthoromycotina		U35394
	Mucoromycotina		AJ271061
	Zoopagomycotina		DQ273795
	Microsporidia		AL391737
FungiMetazoa group	Choanoflagellida		EU011935
	Ichthyosporea		EU011932
	Corallochytrium		EU011936
Metazoa	Placozoa		AY652586
	Porifera	Calcarea	AY026372
		Demospongiae	AY626305
		Hexactinellida	AY026379
	Cnidaria	Cubozoa	AY920788
		Hydrozoa	AY026371
		Scyphozoa	AY920780
	Myxozoa	Myxosporea	FJ417078
			FJ417058
	Acoela		AY157603
	Myzostomida		AY210462
	Nemertodermatida		AM747478
	Platyhelminthes	Cestoda	AF286943
		Monogenea	AY157170
		Trematoda	AY157253
		Polycladida	AF342800
	Bryozoa	Gymnolaemata	AY210457
		Phylactolaemata	DQ333339
		Stenolaemata	DQ333340
	Cycliophora		AY210472
	Entoprocta		AY210456
	Rotifera	Bdelloidea	GQ398061
		Monogononta	AY210471
	Acanthocephala	Archiacanthocephala	AY210466
	Mollusca	Bivalvia	AB126330
		Cephalopoda	AY145407
		Gastropoda	AY026366
		Polyplacophora	AY145398
		Scaphopoda	AB103133
	Nemertea	Anopla	AY210473
		Enopla	AF342786
	Brachiopoda	Craniiformea	AY210463
		Linguliformea	AY210459
		Phoroniformea	AF342797
		Rhynchonelliformea	AF342802
	Annelida	Oligochaeta	AF212166
		Polychaeta	EU418862
	Echiura	Echiuroinea	AY210455
		Xenopneusta	AF342804
	Pogonophora		DQ790061
			AY210470
	Sipuncula	Phascolosomatidea	AY210454
		Sipunculidea	AF342795
	Chaetognatha	Aphragmophora	AF342799
	Kinorhyncha		AY863411
	Priapulida		AY210840
	Nematomorpha		AY863410
	Nematoda	Chromadorea	EU195984
		Enoplea	AF342803
	Tardigrada	Eutardigrada	AY210826
Arthropoda	Arachnida	Ixodida	AY859582
Arthropoda	Merostomata		AF212167
Arthropoda	Pycnogonida		AY210807
Arthropoda	Chilopoda		DQ666181
Arthropoda	Diplopoda		DQ666182
Arthropoda	Pauropoda		DQ666185
Arthropoda	Symphyla		DQ666183
Arthropoda	Malacostraca		GU362671
Arthropoda	Maxillopoda		AY859588
Arthropoda	Ostracoda		AY210815
	Collembola	Arthropleona	AJ251738
		Neelipleona	EF199975
		Symphypleona	EF199973
	Diplura	Campodeoidea	EU376050
		Japygoidea	EF199978
		Projapygoidea	EF192439
	Protura	Acerentomata	EU376049
		Eosentomata	EF192434
		Sinentomata	EF192442
	Archaeognatha		EF199980
	Thysanura	Lepismatidae	AY210810
	Odonata	Anisoptera	FJ009972
		Anisozygoptera	EU424328
		Zygoptera	FJ009947
	Ephemeroptera	Pisciforma	EU414716
	Plecoptera	Perloidea	EU414717
	Dermaptera		EU426876
	Orthoptera	Caelifera	AY859546
		Ensifera	EU414722
	Mantophasmatodea		EU426875
	Phasmatodea	Verophasmatodea	EU426879
	Mantodea		AY859585
	Blatteria	Blaberidae	AY210819
		Blattellidae	AF005243
	Isoptera	Termopsidae	AY859614
		Heteroptera	EU426880
	Coleoptera	Polyphaga	AY210843
	Lepidoptera	Papilionoidea	EU414731
		Bombycoidea	AF463459
	Trichoptera		DQ202352
	Diptera	Brachycera	M21017
		Nematocera	L22060
	Mecoptera	Boreidae	EU426882
		Meropeidae	DQ202351
	Siphonaptera		FJ040538
Chordata	Hemichordata	Enteropneusta	AF212175
		Pterobranchia	AF212172
	Echinodermata	Asteroidea	AF212169
		Echinoidea	AY026367
		Holothuroidea	AF212170
		Pelmatozoa	AF212168
	Chordata	Ascidiacea	AF212177
		Thaliacea	AF158725
		Cephalochordata	AF061796
		Hyperotreti	AF061797
		Hyperoartia	AF061798
		Chondrichthyes	AF061799
		Actinopterygii	GU289229
		Coelacanthimorpha	U34336
		Dipnoi	U34337
		Amphibia	X02995
		Testudines	AY859626
		Mammalia	U13369
